# Supplementary material for: Discovery of a Novel Trifluoromethyl Diazirine Inhibitor of SARS-CoV-2 Mpro
Source: Molecules. 2023 Jan 4;28(2):514. doi: 10.3390/molecules28020514 (PMC9864213; doi:10.3390/molecules28020514)
Supplement: Supplementary file 1 [file molecules-28-00514-s001.zip]

Archive with 1 entries (1 files):
- molecules-2093267-supplementary.pdf
